# Supplementary material for: Emergency Craniotomy and Burr-Hole Trephination in a Low-Resource Setting: Capacity Building at a Regional Hospital in Cambodia
Source: Int J Environ Res Public Health. 2022 May 26;19(11):6471. doi: 10.3390/ijerph19116471 (PMC9179964; doi:10.3390/ijerph19116471)
Supplement: Supplementary file 1 [file ijerph-19-06471-s001.zip]

Archive with 1 entries (1 files):
- ijerph-1734342-supplementary.pdf
